# Supplementary material for: Embryonic Thermal Manipulation Affects Neurodevelopment and Induces Heat Tolerance in Layers
Source: Genes (Basel). 2025 Dec 30;17(1):35. doi: 10.3390/genes17010035 (PMC12840955; doi:10.3390/genes17010035)
Supplement: Supplementary file 1 [file genes-17-00035-s001.zip]

Archive with 3 entries (2 files):
- supplementary materials/
- supplementary materials/Supplementary Figure 1.pdf
- supplementary materials/Supplementary Table 1.pdf
